# Supplementary material for: Inter-Species Investigation of Biological Traits among Eight Echinochloa Species
Source: Plants (Basel). 2023 Aug 28;12(17):3085. doi: 10.3390/plants12173085 (PMC10489896; doi:10.3390/plants12173085)
Supplement: Supplementary file 1 [file plants-12-03085-s001.zip]

Archive with 1 entries (1 files):
- plants-2547576-supplementary.pdf
